# Supplementary material for: A survey in Austria supports the significance of genetic counseling and pharmacogenetic testing for mental illness
Source: Front Psychiatry. 2024 Oct 3;15:1436875. doi: 10.3389/fpsyt.2024.1436875 (PMC11484073; doi:10.3389/fpsyt.2024.1436875)
Supplement: Supplementary file 1 [file DataSheet1.zip]

Archive with 4 entries (4 files):
- Appendix 1.DOCX
- Appendix 2.DOCX
- Appendix 3.DOCX
- Appendix 4.DOCX
